# Supplementary material for: Investigational Drugs for the Treatment of Postherpetic Neuralgia: Systematic Review of Randomized Controlled Trials
Source: Int J Mol Sci. 2023 Aug 20;24(16):12987. doi: 10.3390/ijms241612987 (PMC10455720; doi:10.3390/ijms241612987)
Supplement: Supplementary file 1 [file ijms-24-12987-s001.zip]

Archive with 1 entries (1 files):
- ijms-2549861-supplementary.pdf
